# Supplementary material for: The Tri-Steps Model of Critical Conditions in Intensive Care: Introducing a New Paradigm for Chronic Critical Illness
Source: J Clin Med. 2024 Jun 24;13(13):3683. doi: 10.3390/jcm13133683 (PMC11242724; doi:10.3390/jcm13133683)
Supplement: Supplementary file 1 [file jcm-13-03683-s001.zip]

Archive with 1 entries (1 files):
- jcm-3019115-supplementary.pdf
